# Supplementary material for: A comprehensive benchmarking with practical guidelines for cellular deconvolution of spatial transcriptomics
Source: Nat Commun. 2023 Mar 21;14:1548. doi: 10.1038/s41467-023-37168-7 (PMC10027878; doi:10.1038/s41467-023-37168-7)
Supplement: Supplementary file 4 — Supplementary Dataset 1 [file 41467_2023_37168_MOESM4_ESM.zip]

Archive with 21 entries (20 files):
- JSD_RMSE_individual_celltype/
- __MACOSX/._JSD_RMSE_individual_celltype
- JSD_RMSE_individual_celltype/MERFISH_20_JSD.csv
- __MACOSX/JSD_RMSE_individual_celltype/._MERFISH_20_JSD.csv
- JSD_RMSE_individual_celltype/MERFISH_20_RMSE.csv
- __MACOSX/JSD_RMSE_individual_celltype/._MERFISH_20_RMSE.csv
- JSD_RMSE_individual_celltype/seqFISH_10000_JSD.csv
- JSD_RMSE_individual_celltype/MERFISH_50_RMSE.csv
- __MACOSX/JSD_RMSE_individual_celltype/._MERFISH_50_RMSE.csv
- JSD_RMSE_individual_celltype/MERFISH_50_JSD.csv
- __MACOSX/JSD_RMSE_individual_celltype/._MERFISH_50_JSD.csv
- JSD_RMSE_individual_celltype/seqFISH_6000_JSD.csv
- JSD_RMSE_individual_celltype/seqFISH_3000_JSD.csv
- JSD_RMSE_individual_celltype/seqFISH_10000_RMSE.csv
- __MACOSX/JSD_RMSE_individual_celltype/._seqFISH_10000_RMSE.csv
- JSD_RMSE_individual_celltype/MERFISH_100_RMSE.csv
- __MACOSX/JSD_RMSE_individual_celltype/._MERFISH_100_RMSE.csv
- JSD_RMSE_individual_celltype/MERFISH_100_JSD.csv
- __MACOSX/JSD_RMSE_individual_celltype/._MERFISH_100_JSD.csv
- JSD_RMSE_individual_celltype/seqFISH_3000_RMSE.csv
- JSD_RMSE_individual_celltype/seqFISH_6000_RMSE.csv
