# Supplementary material for: A comprehensive benchmarking with practical guidelines for cellular deconvolution of spatial transcriptomics
Source: Nat Commun. 2023 Mar 21;14:1548. doi: 10.1038/s41467-023-37168-7 (PMC10027878; doi:10.1038/s41467-023-37168-7)
Supplement: Supplementary file 4 — Supplementary Dataset 1 [file 41467_2023_37168_MOESM4_ESM.zip › JSD_RMSE_individual_celltype/MERFISH_20_RMSE.csv]

	Berglund	CARD	Cell2location	DestVI	DSTG	NMFreg	novoSpaRc	RCTD	SD2	SpaOtsc	SpatialDecon	SpatialDWLS	SpiceMix	SPOTlight	STdeconvolve	stereoscope	STRIDE	Tangram
Astrocyte	0.1695394	0.1742229	0.2002056	0.1941558	0.3308229	0.2540874	0.2709704	0.2283555	0.3352283	0.2510746	0.2107179	0.4882921	0.2133717	0.2557136	0.1485656	0.2403034	0.3239466	0.1620946
Endothelial	0.233604	0.1691159	0.1672372	0.1323292	0.3037305	0.1893899	0.2307045	0.1469205	0.3152169	0.2129729	0.189975	0.4293402	0.2365845	0.2491068	0.1754315	0.1807917	0.294219	0.1394765
Excitatory	0.4170968	0.3521716	0.3152261	0.2548075	0.3806479	0.3536259	0.3388077	0.3744504	0.3783174	0.356951	0.4380338	0.4941938	0.6324182	0.3596513	0.301561	0.39771	0.3696492	0.3541212
Inhibitory	0.3923215	0.3592447	0.3612935	0.3237733	0.5456672	0.4895322	0.5138146	0.447358	0.5201877	0.4766194	0.4703426	0.6711822	0.5706306	0.4708275	0.3563739	0.3476868	0.548879	0.4277196
Microglia	0.1498736	0.2136285	0.1261282	0.1537549	0.1524023	0.140006	0.149127	0.1022901	0.20931	0.1397812	0.138217	0.3497043	0.1525104	0.2719147	0.1815615	0.1784984	0.1592024	0.2361348
OD	0.2410695	0.2463021	0.2266161	0.1967926	0.4308419	0.3035399	0.3407361	0.2005975	0.3779508	0.2818622	0.2179431	0.6421399	0.260318	0.2310695	0.2485668	0.2198956	0.416953	0.2311652
