# Supplementary material for: A comprehensive benchmarking with practical guidelines for cellular deconvolution of spatial transcriptomics
Source: Nat Commun. 2023 Mar 21;14:1548. doi: 10.1038/s41467-023-37168-7 (PMC10027878; doi:10.1038/s41467-023-37168-7)
Supplement: Supplementary file 4 — Supplementary Dataset 1 [file 41467_2023_37168_MOESM4_ESM.zip › JSD_RMSE_individual_celltype/seqFISH_6000_JSD.csv]

	Berglund	CARD	Cell2location	DestVI	DSTG	NMFreg	novoSpaRc	RCTD	SD2	SpaOTsc	SpatialDecon	SpatialDWLS	SpiceMix	SPOTlight	STdeconvolve	stereoscope	STRIDE	Tangram
astrocytes	0.395566599756598	0.266366951017384	0.348131327026234	0.459795639927708	0.293934206727158	0.430097554834456	0.51110789352629	0.291313397659774	0.294479885386512	0.389387039946262	0.42505150925875	0.212743105545378	0.269828242777889	0.414725094200453	0.68095274324247	0.304758236003652	0.275994089265443	0.294150025540376
Olig	0.47515453550395	0.219364961125341	0.386595563572283	0.541948226674428	0.530847228840517	0.520564793195722	0.480398802117446	0.225631651567128	0.513201229425745	0.394485456502197	0.486982007309769	0.175100965751084	0.465911859472896	0.47832522061329	0.187379974976556	0.20029476233134	0.443179820823612	0.380770361879082
endo.mural	0.404315975705336	0.236637820673279	0.331690743788707	0.394345561155013	0.291361802708972	0.368980084360983	0.423624962351643	0.236944594892749	0.309026603171325	0.260303061704672	0.372752767218612	0.393119893153448	0.41670416834038	0.338424565988177	0.220142006697648	0.268286166935662	0.284674079657523	0.257844981271024
iNeuron	0.363542287766955	0.205513887909172	0.300803338584859	0.377237352922354	0.296707926595046	0.2873264902649	0.318470215998509	0.193392691040534	0.294283050169409	0.293323401578869	0.350762123248205	0.113503440348436	0.800989699845103	0.342927558918384	0.441494060417081	0.270049005010371	0.203352610866739	0.250439892530996
eNeuron	0.0517723431027306	0.0169438810804003	0.0162906284214109	0.0695339627030944	0.0269524255503938	0.0349236453015032	0.0937591762629848	0.0124353883286501	0.027961915843563	0.0593586576037601	0.051368164680189	0.0132839867372363	0.0212247077011568	0.0393323598475847	0.36110095247972	0.0209465062831122	0.0274797093903803	0.0315166515885299
microglia	0.694608671057652	0.612534250507372	0.675105693169705	0.703690332784998	0.68440742215821	0.679544412518636	0.724643965205611	0.644120077525614	0.686729640635956	0.665414624920288	0.690112150053776	0.378744409135905	0.647518377354948	0.679306154827978	0.91520108136724	0.648521419970332	0.659662254985571	0.631439360544769
