# Supplementary material for: A comprehensive benchmarking with practical guidelines for cellular deconvolution of spatial transcriptomics
Source: Nat Commun. 2023 Mar 21;14:1548. doi: 10.1038/s41467-023-37168-7 (PMC10027878; doi:10.1038/s41467-023-37168-7)
Supplement: Supplementary file 4 — Supplementary Dataset 1 [file 41467_2023_37168_MOESM4_ESM.zip › JSD_RMSE_individual_celltype/seqFISH_3000_JSD.csv]

	Berglund	CARD	Cell2location	DestVI	DSTG	NMFreg	novoSpaRc	RCTD	SD2	SpaOTsc	SpatialDecon	SpatialDWLS	SpiceMix	SPOTlight	STdeconvolve	stereoscope	STRIDE	Tangram
astrocytes	0.411059781200126	0.262785337705162	0.348659597626448	0.45974547762177	0.344094681001056	0.420778116348343	0.497235334075534	0.283762143380299	0.33841233258311	0.370165867625621	0.422489832893481	0.24656568788391	0.644511575056827	0.425826674486229	0.48102160395663	0.302104792309029	0.305259941278927	0.300331894600696
Olig	0.476379872945588	0.209259567902051	0.372502349632271	0.542012920742601	0.508901178191161	0.510448292680771	0.467768294343493	0.209457635634115	0.479344258018167	0.432065725180102	0.496570032006038	0.232338266695285	0.276177418673401	0.478770688893921	0.817429934851681	0.23694716017141	0.354151746384989	0.386919348845668
endo.mural	0.382419112554041	0.262350451969532	0.333043580077427	0.394264347135269	0.346111789643533	0.370905739098042	0.404269466942605	0.251641895397666	0.324872309419025	0.28750838486188	0.370767815509645	0.388118126960116	0.475199011157378	0.331463794067807	0.41799835871826	0.293011138839862	0.289470280464726	0.275941451364561
iNeuron	0.37878219088863	0.242648372994454	0.296222614701117	0.377162188178387	0.295383131849457	0.316304447127476	0.299283088487821	0.238938696995863	0.309359454593349	0.346594401827012	0.340412464703781	0.261157950380004	0.617360288310156	0.341008531920837	0.345368486808797	0.277074622395828	0.252110964693613	0.309748434909013
eNeuron	0.0587818679742686	0.0167212607519477	0.0185603162711091	0.0693706051530607	0.0323429967783576	0.0325562229294329	0.0685492593204921	0.017276391007027	0.0287419206011945	0.0453055176416301	0.0532710900208573	0.021874645980424	0.301261800178228	0.0381558632670175	0.228205356306933	0.0408464433974038	0.0334593948088603	0.0677195143134419
microglia	0.708664547869015	0.654371571221009	0.686584579667654	0.703702511941619	0.687718779150229	0.700982883044625	0.701996623679389	0.654760225542515	0.680545880183996	0.682263944145766	0.69111329326973	NA	0.737792739929412	0.675255591320892	0.693126345366211	0.667150867603305	0.693974442606551	0.676755687509552
