# Supplementary material for: A comprehensive benchmarking with practical guidelines for cellular deconvolution of spatial transcriptomics
Source: Nat Commun. 2023 Mar 21;14:1548. doi: 10.1038/s41467-023-37168-7 (PMC10027878; doi:10.1038/s41467-023-37168-7)
Supplement: Supplementary file 4 — Supplementary Dataset 1 [file 41467_2023_37168_MOESM4_ESM.zip › JSD_RMSE_individual_celltype/seqFISH_3000_RMSE.csv]

	Berglund	CARD	Cell2location	DestVI	DSTG	NMFreg	novoSpaRc	RCTD	SD2	SpaOTsc	SpatialDecon	SpatialDWLS	SpiceMix	SPOTlight	STdeconvolve	stereoscope	STRIDE	Tangram
astrocytes	0.165963337364857	0.118774590194526	0.13074354278623	0.196168942939362	0.100515073360769	0.152025400276207	0.157007706997214	0.110550832984189	0.10933262891886	0.125880984790681	0.139213969249184	0.108817997270385	0.207952603052552	0.1654172155835	0.297146057592451	0.123970317458603	0.104937751709422	0.134886783632306
Olig	0.153965763537952	0.0872627691492784	0.109042572790841	0.192170738442516	0.426839651936161	0.218309665518699	0.443214200094069	0.0811501721674682	0.265047349789189	0.34329084094426	0.220629021883707	0.0801937335174765	0.116593043352273	0.156391199644439	0.225490974573138	0.096633699117876	0.130504729195515	0.141012891040539
endo.mural	0.178975959609497	0.114215975862444	0.171426468443919	0.174013253900071	0.127279505596667	0.182607108043236	0.147080589471316	0.0909944914874108	0.112709486639938	0.121812678360939	0.146202505397042	0.108350194547951	0.178991426069502	0.145848285803185	0.163101226633709	0.186876091981303	0.115356922691725	0.123470966739985
iNeuron	0.160086789948172	0.114244373143705	0.134707225500346	0.157818439697904	0.142985132187719	0.141879422367871	0.151457265780929	0.125865200913389	0.140005496544519	0.152847493872169	0.153429273610238	0.162118109705059	0.212995292134432	0.149181018465896	0.171200506472914	0.15162168870334	0.138640967923166	0.160560561740732
eNeuron	0.549177543602738	0.252639945866927	0.493125511593944	0.603201035686565	0.527011813898709	0.596232416148991	0.480097860729021	0.224919576334285	0.379317481630606	0.453152228495721	0.353673053014578	0.168789841458319	0.663469400820874	0.512101080888437	0.580071401544265	0.443459162811791	0.465548161187506	0.544815965266635
microglia	0.243799034927917	0.0832926090947228	0.159193392926339	0.213621398078571	0.059135217447897	0.166903790578649	0.0673576686111432	0.0934814216131548	0.0617167963220443	0.0585065849271773	0.0718939791305934	0.0602203354965399	0.825031333741181	0.18576176936448	0.303746332452326	0.182720201723928	0.216742589202891	0.159733698724329
