# Supplementary material for: A comprehensive benchmarking with practical guidelines for cellular deconvolution of spatial transcriptomics
Source: Nat Commun. 2023 Mar 21;14:1548. doi: 10.1038/s41467-023-37168-7 (PMC10027878; doi:10.1038/s41467-023-37168-7)
Supplement: Supplementary file 6 — Source Data File [file 41467_2023_37168_MOESM6_ESM.xlsx]

## Sheet: Figure 2
	simulated datasets
	seqFISH+ (10000)		seqFISH+ (6000)		seqFISH+ (3000)		MERFISH (100)		MERFISH (50)		MERFISH (20)
	JSD	total_RMSE	JSD	total_RMSE	JSD	total_RMSE	JSD	total_RMSE	JSD	total_RMSE	JSD	total_RMSE
Berglund	0.38022	0.27186	0.37279	0.266914	0.42488	0.279864	0.16926	0.177467	0.16926	0.177467	0.17238	0.286291
CARD	0.14191	0.125986	0.13991	0.128861	0.15659	0.140584	0.22517	0.187613	0.22517	0.187613	0.31911	0.264051
Cell2location	0.32421	0.242098	0.33106	0.242624	0.31862	0.239803	0.08236	0.109257	0.08236	0.109257	0.29991	0.246717
DestVI	0.44341	0.271751	0.47359	0.282105	0.51927	0.300024	0.08904	0.117485	0.08904	0.117485	0.17207	0.218835
DSTG	0.31015	0.227432	0.36258	0.259716	0.42924	0.291599	0.25821	0.231224	0.25821	0.231224	0.35289	0.310831
NMFreg	0.48868	0.296451	0.47785	0.291395	0.47898	0.29086	0.18525	0.179957	0.18525	0.179957	0.45672	0.31007
RCTD	0.14303	0.124961	0.14536	0.129881	0.14	0.130548	0.15551	0.18396	0.15551	0.18396	0.2417	0.27832
SD2	0.21635	0.179372	0.26094	0.206463	0.27732	0.209045	0.22137	0.209759	0.22137	0.209759	0.52814	0.345407
SpatialDecon	0.27546	0.202221	0.27854	0.204066	0.27031	0.20134	0.23612	0.216966	0.23612	0.216966	0.28249	0.305557
SpatialDWLS	0.06369	0.111706	0.07326	0.108589	0.09605	0.121388	0.21514	0.213133	0.21514	0.213133	1	0.52474
SpiceMix	0.24117	0.189152	0.35248	0.248767	0.82741	0.457368	0.68677	0.390328	0.68677	0.390328	0.47312	0.391173
SPOTlight	0.38669	0.262064	0.39418	0.257469	0.38557	0.255637	0.17663	0.16909	0.17663	0.16909	0.4976	0.317753
STdeconvolve	0.54393	0.34325	0.47686	0.324766	0.51564	0.326058	0.26695	0.219624	0.26695	0.219624	0.06459	0.246809
stereoscope	0.26955	0.223139	0.26033	0.225572	0.26306	0.228277	0.18883	0.19298	0.18883	0.19298	0.21264	0.273772
STRIDE	0.36308	0.260397	0.40071	0.273323	0.31493	0.232481	0.08814	0.123764	0.08814	0.123764	0.65931	0.37162
Tangram	0.36442	0.250846	0.35623	0.250879	0.3717	0.258664	0.14147	0.177283	0.14147	0.177283	0.31906	0.27787
SpaOTsc	0.6478	0.225841	0.63796	0.222609	0.65426	0.226043	0.16716	0.103726	0.26837	0.114619	0.46203	0.151385
novoSpaRc	0.64657	0.226925	0.62602	0.227044	0.6327	0.225366	0.23279	0.0962419	0.35247	0.124467	0.49129	0.162253
				real-world datasets
	ST_Case1	ST_Case2	10X_Case2	10X_Case3	10X_Case4	Slideseq_11_1	Slideseq_11_2	Slideseq_17_1	Slideseq_17_2	Slideseq_17_3	Slideseq_17_4	stereoseq_1	stereoseq_2	stereoseq_3	zebrafish_5_1	zebrafish_5_2	zebrafish_5_3	zebrafish_10_1	zebrafish_10_2	zebrafish_10_3	zebrafish_15_1	zebrafish_15_2	zebrafish_15_3	zebrafish_full_1	zebrafish_full_2	zebrafish_full_3	zebrafish_18000_1	zebrafish_18000_2	zebrafish_18000_3	zebrafish_9000_1	zebrafish_9000_2	zebrafish_9000_3
Berglund	0.1098	0.0154	0.881	0.8184	-0.0399	0.38	0.01	0	0.39	0.12	0.27	0.72	0.38	0.46	0.0140226	0.006	0.057	0.169935	0.204601	0.61389	0.238792	0.417816	0.609826	0.0140226	0.00550109	0.0569407	0.101825	-0.163585	0.220209	0.0924258	0.0519935	0.112275
CARD	0.0002	0.2342	0.8137	0.7628	0.6123	0.33	0.17	0.08	0.34	0.18	0.2	0.54	-0.05	0.21	0.401652	0.697	0.313	0.561826	0.847891	0.351452	0.611449	0.87945	0.371792	0.401652	0.697083	0.313082	0.371282	0.60936	0.352591	0.319697	0.711877	0.373421
Cell2location	0.1744	0.243	0.8667	0.8052	0.7056	0.42	0.19	0.25	0.43	0.31	0.31	0.81	0.49	0.48	0.0156272	0.005	0.034	-0.0833961	-0.03749	0.00181	-0.07569	-0.08924	0.021235	0.015627	0.005474	0.034052	0.009022	-0.0242367	-0.01468	0.0074332	-0.01219	-0.0022301
DestVI	0.1151	0.0468	0.8615	0.8033	0.2598	-0.22	0.11	-0.02	0.16	-0.21	-0.21	0.56	0.47	0.58	0.401381	0.648	0.297	0.587646	0.821397	0.49994	0.667333	0.807011	0.479316	0.401381	0.648278	0.297155	0.372376	0.56686	0.344176	0.268822	0.627978	0.309256
DSTG	0.1144	-0.0376	0.7156	0.7339	0.5328	0.17	0.05	0.06	0.17	0.12	0.06	0.28	0.47	0.39	0.0597568	0.452	0.196	0.0596358	0.149459	0.228056	0.213045	0.147394	0.242178	0.059757	0.451718	0.195629	0.181273	0.207036	0.296698	0.190702	0.242085	0.23969
NMFreg	0.114	-0.3205	0.7233	0.764	0	0.27	0.11	0.16	0.42	0.14	0.25	0.74	0.49	0.37	0.39	0.632	0.178	0.543345	0.815288	0.152115	0.652128	0.83922	0.169513	0.39	0.631756	0.178105	0.348354	0.570942	0.214234	0.268713	0.608765	0.220729
novoSpaRc	0.103	-0.592	0.078	0.08	0.05	0.21	0.15	0.31	0.36	0.06	0.41	-0.04	0.01	0.33	0.187852	0.378	0.438	0.438303	0.481351	0.358823	0.324205	0.361428	0.434684	0.187852	0.378193	0.43579	0.158939	0.334265	0.486186	0.132051	0.418139	0.500077
RCTD	0.0792	0.2415	0.0127	0.0167	0.0049	0.45	0.16	0.29	0.44	0.32	0.23	0.68	0.56	0.6	0.366699	0.619	0.4	0.535038	0.65437	0.397673	0.577256	0.471017	0.293124	0.366699	0.619487	0.399539	0.351036	0.542052	0.434383	0.28576	0.636515	0.329747
SD2	0.0297	0.0371	0.7712	0.4778	0.5053	0.11	0.04	0.04	0.22	0.08	0.06	0.28	0.54	0.41	0.0713231	0.069	0.308	0.057779	0.232667	0.522476	0.080203	0.189122	0.535474	0.071323	0.068816	0.308279	0.137913	0.322487	-0.18526	0.161769	0.38042	-0.0146432
SpaOTsc	-0.129	0.112	0.704	0.268	0.799	0.12	0.18	0.07	0.11	0.02	0.19	0.25	0.25	0.2	0.196029	0.403	0.189	0.00537817	0.118769	0.258618	0.171515	0.158031	0.451577	0.196029	0.403195	0.189425	0.110384	0.396398	0.237321	0.049389	0.195805	0.350725
SpatialDecon	-0.1645	0.7546	0.0157	0.0174	0.0209	0.41	0.23	0.01	0.58	0.31	0.4	0.75	0.54	0.06	0.398983	0.705	0.415	0.645262	0.895076	0.521583	0.721594	0.900045	0.594377	0.398983	0.704909	0.415295	0.348182	0.637489	0.459869	0.300129	0.724767	0.377361
SpatialDWLS	-0.1678	-0.038	-0.0122	-0.0114	-0.0005	-0.03	-0.09	-0.01	0	-0.01	-0.08	-0.2	0.01	-0.02	0.0524591	-0.102	-0.013	0.00904506	-0.0402	-0.02803	0.183441	NA	-0.0445	0.052459	-0.10247	-0.01281	0.00146	-0.0994728	-0.01329	0.0243359	-0.06945	0.0174071
SpiceMix	-0.0416	-0.0678	0.8672	0.768	-0.0163	-0.03	-0.1	-0.01	-0.02	-0.05	-0.08	0.81	0.39	0.52	0.311505	0.628	-0.122	-0.0330694	0.518508	0.001288	0.447401	0.353601	0.055702	0.311505	0.628227	-0.12193	0.314394	0.437121	-0.12097	0.241536	0.234907	-0.0063127
SPOTlight	0.074	0.1766	0.8856	0.8104	0.5526	0.35	0.19	0.14	0.39	0.19	0.21	0.35	0.46	0.27	0.326192	0.589	0.384	0.498816	0.757492	0.442452	0.633507	0.806048	0.458323	0.326192	0.588562	0.384005	0.288211	0.529101	0.374282	0.220513	0.564113	0.323162
STdeconvolve	-0.0492	-0.0108	0.8507	0.7578	0.6701	0.45	0.15	0.01	0.46	0.12	0.26	0.68	0.54	0.59	-0.0523248	0.603	-0.151	0.224734	0.732971	-0.12694	0.191572	0.694801	0.195536	-0.05232	0.602541	-0.15062	0.106313	0.552188	-0.1414	-0.0095902	0.615339	-0.0511078
stereoscope	0.0954	0.1959	0.8464	0.7038	0.4527	0.4	0.12	0.16	0.38	0.26	0.22	0.7	0.47	0.41	0.307197	0.574	0.427	0.498578	0.744618	0.512561	0.586063	0.698651	0.538047	0.307197	0.573742	0.427109	0.300561	0.497519	0.447635	0.27564	0.550002	0.466802
STRIDE	-0.0445	-0.0787	0.8615	0.8033	0.2598	0.28	0.19	0.09	0.37	0.13	0.23	0.72	0.51	0.4	0.384164	0.612	0.307	0.579308	0.810248	0.379969	0.668192	0.842994	0.326081	0.384164	0.611763	0.306674	0.333106	0.55478	0.348535	0.276105	0.590368	0.296957
Tangram	-0.0485	0.1914	0.7192	0.8008	0.7084	0.39	0.19	0.27	0.5	0.37	0.32	0.52	0.51	0.5	0.366	0.6	0.113	0.547988	0.815371	0.073703	0.6468	0.853892	0.105538	0.366396	0.600447	0.113265	0.307794	0.533584	0.168014	0.192073	0.549548	0.143385
				Normalization methods of Visium datasets
	C1_N1	C1_N2	C1_N3	C2_N1	C2_N2	C2_N3	C3_N1	C3_N2	C3_N3
Berglund	0.0188913	0.0693051	0.0617231	0.0493773	0.0278491	0.0371839	0.0201097	0.118895	0.107722
CARD	0.814618	0.768579	0.587818	0.838482	0.794387	0.685475	0.839244	0.810545	0.696017
DestVI	0.85097	0.785089	0.730099	0.859879	0.73844	-0.070499	0.89429	0.784227	0.684243
DSTG	0.356216	0.394425	0.136388	0.636934	0.525703	0.258098	0.575775	0.543667	0.36217
NMFreg	0.723327	0.763991	NA	0.537267	0.764191	NA	0.448666	0.794908	NA
novoSpaRc	0.0760245	0.0502358	0.0798383	0.022891	0.0137049	-0.0364596	0.0200589	0.00730519	-0.0368905
RCTD	0.479615	0.707732	0.582481	0.875503	0.748195	0.522174	0.900996	0.812753	0.706649
SD2	0.0634179	0.310612	0.00325357	0.249083	0.482911	0.106899	0.329082	0.64314	0.329491
SpaOTsc	0.70386	0.798624	0.267653	0.629896	0.794643	0.216348	0.600135	0.812279	0.179507
SpatialDecon	0.911404	0.750132	0.657461	0.893699	0.710854	0.486277	0.896761	0.734522	0.593688
SpatialDWLS	-0.0103001	0.0215777	-0.020786	-0.054687	-0.0384645	-0.0045896	0.0177377	-0.0034386	-0.00106757
Spicemix	0.867205	0.768042	-0.0162928	0.247863	-0.077142	-0.0314021	-0.150329	-0.0666038	0.164888
SPOTlight	0.885615	0.810422	0.552572	0.880873	0.807776	0.517684	0.901362	0.820115	0.523336
stereoscope	0.846406	0.703784	0.452673	0.862108	0.783075	0.640062	0.901261	0.791583	0.64021
STRIDE	0.809309	0.680348	0.295131	0.873681	0.819718	0.267978	0.889028	0.809862	0.245899
tangram	0.71923	0.800833	0.708358	0.73625	0.762209	0.662856	0.72953	0.789494	0.678923
				computational time
	MERFISH (20)	MERFISH (50)	MERFISH (100)			Gene number	Full		8000		16000
Berglund	162300.2s	7410.4s	464.1s			Cell type number	17	11	17	11	17	11
NMFReg	44.1s	11.9s	6.3s			Berglund	426min	426min	372min	372min	402min	402min
stereoscope	14220.1s	7080.3s	3660.9s			NMFReg	33min	31min	9min	9min	19min	19min
SpatialDWLS	5714.6s	3698.8s	742.6s			stereoscope	652min	654min	190min	178min	388min	373min
DSTG	887.1s	245.2s	140.1s			SpatialDWLS	78min	69min	83min	72min	78min	68min
SPOTlight	246.5s	79.1s	81.8s			DSTG	7min	7min	6min	6min	8min	7min
RCTD	6127.2s	2996.4s	1121.1s			SPOTlight	13min	11min	12min	12min	14min	10min
Tangram	232.5s	203.2s	193.7s			RCTD	305min	200min	129min	85min	209min	136min
DestVI	1962.3s	604.9s	328.8s			Tangram	41min	16min	14min	5min	29min	12min
STRIDE	98.1s	82.5s	76.8s			DestVI	134min	123min	37min	31min	83min	72min
SpiceMix	91461.1s	17525.3s	4726.5s			STRIDE	161min	86min	49min	22min	100min	59min
STdeconvolve	1248.4s	1095.6s	580.9s			SpiceMix	268min	231min	145min	133min	192min	150min
SpatialDecon	379.1s	87.1s	26.6s			STdeconvolve	129min	119min	61min	50min	81min	77min
Cell2location	5463.0s	2116.4s	2078.1s			SpatialDecon	910min	749min	537min	335min	715min	534min
SD2	611.7s	301.8s	151.7s			Cell2location	658min	569min	465min	437min	533min	485min
CARD	536.9s	88.4s	3.9s			SD2	25min	24min	23min	21min	27min	25min
novoSpaRc	460.4s	70.7s	10.5s			CARD	16min	14min	12min	11min	13min	11min
SpaOTsc	4156s	3237s	1784s			novoSpaRc	357min	339min	298min	259min	337min	320min
						SpaOTsc	210min	210min	186min	186min	198min	198min
				evaluation of usability
		Methods	Document quality	Code quality	Installation procedures	Compatibility for OS	Example analysis
		Berglund	3	5	5	3	3
		NMFReg	3	3	5	5	3
		stereoscope	5	5	5	4	4
		SpatialDWLS	4	2	5	4	4
		DSTG	3	4	4	4	1
		SPOTlight	5	5	4	4	5
		RCTD	4	5	5	5	5
		Tangram	3	3	5	5	5
		DestVI	5	3	4	5	5
		STRIDE	5	4	5	4	5
		SpiceMix	3	3	3	4	3
		STdeconvolve	4	3	4	4	3
		SpatialDecon	4	4	4	5	4
		Cell2location	4	5	5	4	4
		SD2	4	5	4	5	4
		CARD	5	5	3	4	5
		SpaOTsc	3	5	4	5	5
		novoSpaRc	4	5	5	5	5

## Sheet: Figure 3A
	JSD	RMSE
DestVI	0.07	0.54
RCTD	0.01	0.21
SpatialDWLS	0.02	0.18
stereoscope	0.02	0.45
Berglund	0.06	0.52
DSTG	0.04	0.41
SD2	0.04	0.3
SpiceMix	0.02	0.17
STRIDE	0.03	0.53
CARD	0.02	0.2
NMFreg	0.03	0.6
SpaOTsc	0.06	0.49
SPOTlight	0.03	0.53
Tangram	0.03	0.54
Cell2location	0.02	0.5
novoSpaRc	0.09	0.48
SpatialDecon	0.05	0.38
Stdeconvolve	0.36	0.6

## Sheet: Figure 3B
	JSD	RMSE
Berglund	0.18	0.14
CARD	0.33	0.13
Cell2location	0.31	0.13
DestVI	0.17	0.13
DSTG	0.65	0.18
NMFreg	0.46	0.18
novoSpaRc	0.51	0.17
RCTD	0.25	0.15
SD2	0.62	0.17
SpaOTsc	0.46	0.16
SpatialDecon	0.29	0.16
SpatialDWLS	1	0.24
SpiceMix	0.56	0.21
SPOTlight	0.51	0.16
STdeconvolve	0.06	0.12
stereoscope	0.22	0.13
STRIDE	0.66	0.18
Tangram	0.34	0.14

## Sheet: Figure 3C
seqFISH+ (10000 genes) RMSE
	Berglund	CARD	Cell2location	DestVI	DSTG	NMFreg	novoSpaRc	RCTD	SD2	SpaOTsc	SpatialDecon	SpatialDWLS	SpiceMix	SPOTlight	STdeconvolve	stereoscope	STRIDE	Tangram
astrocytes	0.136273	0.133665	0.141894	0.178244	0.1089	0.171073	0.161806	0.119934	0.125863	0.141459	0.142267	0.0886353	0.106602	0.178579	0.288877	0.145168	0.101688	0.130339
Olig	0.141824	0.0943516	0.1082	0.188478	0.305732	0.196702	0.483027	0.0841527	0.223742	0.37757	0.184205	0.0779354	0.169757	0.138005	0.367604	0.0824108	0.0759876	0.133299
endo.mural	0.182357	0.0943236	0.18998	0.168517	0.119462	0.228346	0.154258	0.0882859	0.112839	0.124576	0.14822	0.113693	0.123912	0.198002	0.108008	0.135602	0.146494	0.117429
iNeuron	0.184409	0.127199	0.134759	0.159731	0.145985	0.139974	0.1672	0.11316	0.143393	0.154526	0.15053	0.115824	0.219395	0.146119	0.303051	0.1474	0.140426	0.130763
eNeuron	0.517193	0.198178	0.49627	0.53944	0.406201	0.603102	0.484002	0.210433	0.300131	0.48897	0.375306	0.179578	0.170002	0.53277	0.599946	0.453801	0.52803	0.537341
microglia	0.264599	0.0641543	0.138896	0.175753	0.0666212	0.154516	0.0683074	0.085693	0.0614014	0.0607234	0.0755261	0.0484806	0.286533	0.129346	0.157791	0.157577	0.265947	0.152186
seqFISH+ (6000 genes) RMSE
	Berglund	CARD	Cell2location	DestVI	DSTG	NMFreg	novoSpaRc	RCTD	SD2	SpaOTsc	SpatialDecon	SpatialDWLS	SpiceMix	SPOTlight	STdeconvolve	stereoscope	STRIDE	Tangram
astrocytes	0.142552	0.138485	0.133338	0.19889	0.094192	0.170379	0.160126	0.12663	0.0952848	0.142348	0.141061	0.0972382	0.0931678	0.156531	0.244048	0.130237	0.085698	0.131187
Olig	0.152181	0.0798467	0.115921	0.189173	0.401896	0.202897	0.490108	0.0819842	0.281323	0.32208	0.182942	0.0760363	0.174374	0.157339	0.166521	0.0988325	0.208719	0.137308
endo.mural	0.204917	0.0959863	0.178934	0.155911	0.106281	0.204622	0.149726	0.0883883	0.100849	0.126945	0.149099	0.116833	0.123107	0.15383	0.159522	0.141695	0.134949	0.116804
iNeuron	0.207668	0.134311	0.13558	0.167372	0.140477	0.138747	0.159113	0.103396	0.142721	0.140032	0.149868	0.101426	0.219691	0.149608	0.301431	0.162315	0.111923	0.128521
eNeuron	0.537379	0.206674	0.50098	0.565153	0.44724	0.594337	0.485829	0.229237	0.364925	0.500956	0.381615	0.171398	0.261905	0.515283	0.595383	0.454899	0.563192	0.536925
microglia	0.100426	0.0641098	0.143532	0.174455	0.0571657	0.157834	0.0694389	0.0860541	0.0618932	0.0635116	0.0785506	0.0468882	0.447448	0.192149	0.273423	0.158779	0.222267	0.152086
seqFISH+ (3000 genes) RMSE
	Berglund	CARD	Cell2location	DestVI	DSTG	NMFreg	novoSpaRc	RCTD	SD2	SpaOTsc	SpatialDecon	SpatialDWLS	SpiceMix	SPOTlight	STdeconvolve	stereoscope	STRIDE	Tangram
astrocytes	0.165963	0.118775	0.130744	0.196169	0.100515	0.152025	0.157008	0.110551	0.109333	0.125881	0.139214	0.108818	0.207953	0.165417	0.297146	0.12397	0.104938	0.134887
Olig	0.153966	0.0872628	0.109043	0.192171	0.42684	0.21831	0.443214	0.0811502	0.265047	0.343291	0.220629	0.0801937	0.116593	0.156391	0.225491	0.0966337	0.130505	0.141013
endo.mural	0.178976	0.114216	0.171426	0.174013	0.12728	0.182607	0.147081	0.0909945	0.112709	0.121813	0.146203	0.10835	0.178991	0.145848	0.163101	0.186876	0.115357	0.123471
iNeuron	0.160087	0.114244	0.134707	0.157818	0.142985	0.141879	0.151457	0.125865	0.140005	0.152847	0.153429	0.162118	0.212995	0.149181	0.171201	0.151622	0.138641	0.160561
eNeuron	0.549178	0.25264	0.493126	0.603201	0.527012	0.596232	0.480098	0.22492	0.379317	0.453152	0.353673	0.16879	0.663469	0.512101	0.580071	0.443459	0.465548	0.544816
microglia	0.243799	0.0832926	0.159193	0.213621	0.0591352	0.166904	0.0673577	0.0934814	0.0617168	0.0585066	0.071894	0.0602203	0.825031	0.185762	0.303746	0.18272	0.216743	0.159734
MERFISH (100μm) RMSE
	Berglund	CARD	Cell2location	DestVI	DSTG	NMFreg	novoSpaRc	RCTD	SD2	SpaOtsc	SpatialDecon	SpatialDWLS	SpiceMix	SPOTlight	STdeconvolve	stereoscope	STRIDE	Tangram
Astrocyte	0.0750591	0.078454	0.0621936	0.110347	0.139653	0.0966071	0.112035	0.211785	0.12963	0.106137	0.0999678	0.368373	0.148622	0.108114	0.17281	0.150734	0.0912246	0.0844977
Endothelial	0.0590055	0.171348	0.0811194	0.0722899	0.13578	0.0976137	0.11043	0.081778	0.15317	0.0934497	0.136547	0.106266	0.146138	0.109449	0.153422	0.170027	0.0879421	0.13846
Excitatory	0.228925	0.16846	0.149523	0.132863	0.191438	0.17371	0.159322	0.196915	0.184378	0.197213	0.269062	0.188959	0.250361	0.16936	0.240033	0.223655	0.172128	0.186004
Inhibitory	0.255063	0.272697	0.158822	0.18076	0.373747	0.306928	0.345243	0.306757	0.317413	0.307473	0.361131	0.270416	0.411094	0.284147	0.393311	0.235965	0.189148	0.277209
Microglia	0.238491	0.227251	0.070201	0.0910562	0.056019	0.101979	0.0570914	0.0993607	0.153358	0.0448288	0.0442457	0.0571509	0.787389	0.165945	0.0510842	0.198393	0.0525364	0.196204
OD	0.0742314	0.145915	0.0930794	0.0824384	0.364545	0.201659	0.264139	0.0935896	0.237977	0.246324	0.221446	0.11605	0.137947	0.104502	0.145402	0.163575	0.0876584	0.111021
MERFISH (50μm) RMSE
	Berglund	CARD	Cell2location	DestVI	DSTG	NMFreg	novoSpaRc	RCTD	SD2	SpaOtsc	SpatialDecon	SpatialDWLS	SpiceMix	SPOTlight	STdeconvolve	stereoscope	STRIDE	Tangram
Astrocyte	0.132333	0.123831	0.124729	0.156086	0.223127	0.171862	0.183185	0.212106	0.227723	0.17561	0.169544	0.430247	0.191271	0.196146	0.124801	0.146583	0.134617	0.120356
Endothelial	0.105455	0.160953	0.118823	0.102488	0.213311	0.142233	0.163759	0.118602	0.229015	0.148743	0.167421	0.342221	0.180949	0.18808	0.154195	0.149111	0.139087	0.143544
Excitatory	0.172712	0.242134	0.206399	0.173647	0.262257	0.246286	0.230033	0.275929	0.259984	0.264695	0.366581	0.369374	0.689157	0.232213	0.378009	0.287225	0.24929	0.253669
Inhibitory	0.328829	0.311437	0.249519	0.262363	0.425747	0.369031	0.403843	0.352215	0.393398	0.363449	0.382078	0.502414	0.486485	0.371376	0.423883	0.339303	0.258771	0.329157
Microglia	0.258021	0.266884	0.0956672	0.135576	0.0977594	0.109106	0.0974541	0.0780215	0.181215	0.0885785	0.0900096	0.283565	0.0957376	0.174024	0.064852	0.207289	0.0849245	0.201638
OD	0.14001	0.199059	0.155948	0.149371	0.366449	0.246668	0.289616	0.150691	0.31306	0.242203	0.18452	0.556213	0.21686	0.188782	0.183718	0.181297	0.166236	0.196345
MERFISH (20μm) RMSE
	Berglund	CARD	Cell2location	DestVI	DSTG	NMFreg	novoSpaRc	RCTD	SD2	SpaOtsc	SpatialDecon	SpatialDWLS	SpiceMix	SPOTlight	STdeconvolve	stereoscope	STRIDE	Tangram
Astrocyte	0.169539	0.174223	0.200206	0.194156	0.330823	0.254087	0.27097	0.228355	0.335228	0.251075	0.210718	0.488292	0.213372	0.255714	0.148566	0.240303	0.323947	0.162095
Endothelial	0.233604	0.169116	0.167237	0.132329	0.303731	0.18939	0.230705	0.146921	0.315217	0.212973	0.189975	0.42934	0.236585	0.249107	0.175431	0.180792	0.294219	0.139477
Excitatory	0.417097	0.352172	0.315226	0.254808	0.380648	0.353626	0.338808	0.37445	0.378317	0.356951	0.438034	0.494194	0.632418	0.359651	0.301561	0.39771	0.369649	0.354121
Inhibitory	0.392321	0.359245	0.361293	0.323773	0.545667	0.489532	0.513815	0.447358	0.520188	0.476619	0.470343	0.671182	0.570631	0.470828	0.356374	0.347687	0.548879	0.42772
Microglia	0.149874	0.213628	0.126128	0.153755	0.152402	0.140006	0.149127	0.10229	0.20931	0.139781	0.138217	0.349704	0.15251	0.271915	0.181561	0.178498	0.159202	0.236135
OD	0.241069	0.246302	0.226616	0.196793	0.430842	0.30354	0.340736	0.200598	0.377951	0.281862	0.217943	0.64214	0.260318	0.23107	0.248567	0.219896	0.416953	0.231165

## Sheet: Supp. Fig 1
	seqFISH+ (10000)			MERFISH (100)
	JSD	total_RMSE		JSD	total_RMSE
Berglund	0.38022	0.27186		0.16926	0.177467
CARD	0.14191	0.125986		0.22517	0.187613
Cell2location	0.32421	0.242098		0.08236	0.109257
DestVI	0.44341	0.271751		0.08904	0.117485
DSTG	0.31015	0.227432		0.25821	0.231224
NMFreg	0.48868	0.296451		0.18525	0.179957
RCTD	0.14303	0.124961		0.15551	0.18396
SD2	0.21635	0.179372		0.22137	0.209759
SpatialDecon	0.27546	0.202221		0.23612	0.216966
SpatialDWLS	0.06369	0.111706		0.21514	0.213133
SpiceMix	0.24117	0.189152		0.68677	0.390328
SPOTlight	0.38669	0.262064		0.17663	0.16909
STdeconvolve	0.54393	0.34325		0.26695	0.219624
stereoscope	0.26955	0.223139		0.18883	0.19298
STRIDE	0.36308	0.260397		0.08814	0.123764
Tangram	0.36442	0.250846		0.14147	0.177283
SpaOTsc	0.6478	0.225841		0.16716	0.103726
novoSpaRc	0.64657	0.226925		0.23279	0.0962419

## Sheet: Supp.Fig 5
	seqFISH+ (10000)		seqFISH+ (6000)		seqFISH+ (3000)
	JSD	total_RMSE	JSD	total_RMSE	JSD	total_RMSE
Berglund	0.38022	0.27186	0.37279	0.266914	0.42488	0.279864
CARD	0.14191	0.125986	0.13991	0.128861	0.15659	0.140584
Cell2location	0.32421	0.242098	0.33106	0.242624	0.31862	0.239803
DestVI	0.44341	0.271751	0.47359	0.282105	0.51927	0.300024
DSTG	0.31015	0.227432	0.36258	0.259716	0.42924	0.291599
NMFreg	0.48868	0.296451	0.47785	0.291395	0.47898	0.29086
RCTD	0.14303	0.124961	0.14536	0.129881	0.14	0.130548
SD2	0.21635	0.179372	0.26094	0.206463	0.27732	0.209045
SpatialDecon	0.27546	0.202221	0.27854	0.204066	0.27031	0.20134
SpatialDWLS	0.06369	0.111706	0.07326	0.108589	0.09605	0.121388
SpiceMix	0.24117	0.189152	0.35248	0.248767	0.82741	0.457368
SPOTlight	0.38669	0.262064	0.39418	0.257469	0.38557	0.255637
STdeconvolve	0.54393	0.34325	0.47686	0.324766	0.51564	0.326058
stereoscope	0.26955	0.223139	0.26033	0.225572	0.26306	0.228277
STRIDE	0.36308	0.260397	0.40071	0.273323	0.31493	0.232481
Tangram	0.36442	0.250846	0.35623	0.250879	0.3717	0.258664
SpaOTsc	0.6478	0.225841	0.63796	0.222609	0.65426	0.226043
novoSpaRc	0.64657	0.226925	0.62602	0.227044	0.6327	0.225366

## Sheet: Supp.Fig 9
MERFISH (100)		MERFISH (50)		MERFISH (20)
JSD	total_RMSE	JSD	total_RMSE	JSD	total_RMSE
0.16926	0.177467	0.16926	0.177467	0.17238	0.286291
0.22517	0.187613	0.22517	0.187613	0.31911	0.264051
0.08236	0.109257	0.08236	0.109257	0.29991	0.246717
0.08904	0.117485	0.08904	0.117485	0.17207	0.218835
0.25821	0.231224	0.25821	0.231224	0.35289	0.310831
0.18525	0.179957	0.18525	0.179957	0.45672	0.31007
0.15551	0.18396	0.15551	0.18396	0.2417	0.27832
0.22137	0.209759	0.22137	0.209759	0.52814	0.345407
0.23612	0.216966	0.23612	0.216966	0.28249	0.305557
0.21514	0.213133	0.21514	0.213133	1	0.52474
0.68677	0.390328	0.68677	0.390328	0.47312	0.391173
0.17663	0.16909	0.17663	0.16909	0.4976	0.317753
0.26695	0.219624	0.26695	0.219624	0.06459	0.246809
0.18883	0.19298	0.18883	0.19298	0.21264	0.273772
0.08814	0.123764	0.08814	0.123764	0.65931	0.37162
0.14147	0.177283	0.14147	0.177283	0.31906	0.27787
0.16716	0.103726	0.26837	0.114619	0.46203	0.151385
0.23279	0.0962419	0.35247	0.124467	0.49129	0.162253

## Sheet: Supp. Fig 10
			MERFISH (100)
Berglund	0.26287	0.33017	0.36537	0.34817	0.2753	0.23469	0.27702	0.31755	0.35255	0.36465	0.37961	0.34349
CARD	0.28901	0.2999	0.30726	0.30042	0.2908	0.29169	0.31249	0.32915	0.30376	0.31988	0.3259	0.29697
Cell2location	0.08387	0.09051	0.09787	0.08573	0.0869	0.08838	0.0874	0.0775	0.07903	0.07219	0.07085	0.07317
DestVI	0.08323	0.09571	0.08923	0.09604	0.0853	0.08698	0.09107	0.09046	0.08902	0.08954	0.08776	0.09
DSTG	0.31359	0.36578	0.34777	0.35868	0.32259	0.30835	0.36583	0.36465	0.39295	0.41183	0.42106	0.37931
NMFreg	0.32726	0.3859	0.38346	0.39418	0.33724	0.31488	0.31554	0.33163	0.31718	0.33686	0.32212	0.29119
novoSpaRc	0.24225	0.27419	0.23656	0.26683	0.25564	0.25459	0.24372	0.22887	0.17977	0.19993	0.19063	0.19815
RCTD	0.1586	0.18813	0.18108	0.18464	0.1741	0.16191	0.1557	0.14496	0.12731	0.13799	0.12219	0.12743
SD2	0.21922	0.26821	0.26103	0.26772	0.23719	0.22047	0.24061	0.24317	0.25766	0.25226	0.2471	0.22807
SpaOTsc	0.15438	0.16315	0.15363	0.17442	0.17191	0.14996	0.17995	0.17966	0.16907	0.17901	0.16166	0.18189
SpatialDecon	0.25059	0.25498	0.24306	0.25914	0.23334	0.22443	0.25589	0.22128	0.21697	0.22378	0.20234	0.24306
SpatialDWLS	0.61602	0.66043	0.689	0.69642	0.65386	0.6248	0.60508	0.60668	0.58553	0.6149	0.59194	0.56073
SpiceMix	0.60088	0.71011	0.75005	0.76209	0.68588	0.61925	0.56253	0.49083	0.43167	0.43262	0.41325	0.36623
SPOTlight	0.17836	0.19821	0.1974	0.20267	0.17865	0.18256	0.17986	0.1647	0.16258	0.17121	0.16087	0.15702
STdeconvolve	0.43	0.49435	0.48899	0.50828	0.38493	0.37155	0.44517	0.50282	0.5179	0.4842	0.51462	0.43882
stereoscope	0.16677	0.15571	0.15268	0.14705	0.16469	0.19814	0.22853	0.22558	0.24066	0.21698	0.217	0.19203
STRIDE	0.08382	0.09242	0.09761	0.1008	0.10076	0.08723	0.09047	0.08571	0.08412	0.07703	0.07971	0.07398
Tangram	0.33079	0.3682	0.39441	0.34542	0.33631	0.3196	0.38591	0.38657	0.39439	0.40679	0.41421	0.38088
			MERFISH (50)
Berglund	0.53898	0.59341	0.59093	0.56917	0.53574	0.53151	0.54512	0.57377	0.60145	0.60366	0.62167	0.57094
CARD	0.46065	0.44991	0.43541	0.43313	0.45566	0.4659	0.50481	0.51784	0.52043	0.52897	0.53925	0.52855
Cell2location	0.18806	0.1937	0.19643	0.18842	0.19098	0.20028	0.18427	0.17052	0.16511	0.15921	0.15876	0.16011
DestVI	0.14294	0.14802	0.14132	0.14522	0.13668	0.15377	0.15186	0.1283	0.1249	0.12512	0.12424	0.13338
DSTG	0.48899	0.502	0.46923	0.4918	0.47283	0.45378	0.50721	0.54557	0.56621	0.58841	0.61228	0.57108
NMFreg	0.56916	0.5972	0.59164	0.59687	0.56613	0.56022	0.57376	0.58164	0.58872	0.59784	0.62964	0.56421
novoSpaRc	0.36866	0.38084	0.36697	0.38967	0.38922	0.39773	0.36876	0.33102	0.29117	0.30937	0.28458	0.30343
RCTD	0.19272	0.22208	0.20842	0.21436	0.19435	0.19534	0.17984	0.16818	0.14954	0.15021	0.14099	0.1537
SD2	0.44016	0.45418	0.45336	0.44592	0.44622	0.43528	0.45708	0.47247	0.47499	0.46873	0.49577	0.45676
SpaOTsc	0.26349	0.26789	0.26107	0.26241	0.2706	0.25793	0.29494	0.27371	0.26218	0.26327	0.26317	0.28174
SpatialDecon	0.27965	0.29542	0.28019	0.28908	0.27313	0.25661	0.27964	0.24907	0.23289	0.23576	0.22527	0.263
SpatialDWLS	1	1	1	1	1	1	1	1	1	1	1	1
SpiceMix	0.93866	0.96975	0.98206	0.974	0.95417	0.94491	0.90141	0.90051	0.87895	0.88246	0.87151	0.83953
SPOTlight	0.33317	0.35037	0.34359	0.35133	0.33203	0.33859	0.32574	0.29605	0.30023	0.3043	0.29	0.28943
STdeconvolve	0.64535	0.68083	0.65483	0.67242	0.68204	0.6796	0.69427	0.69714	0.73994	0.766	0.78865	0.75189
stereoscope	0.23691	0.24975	0.23805	0.26662	0.24483	0.26162	0.25217	0.20613	0.20344	0.2111	0.19698	0.22207
STRIDE	0.18957	0.19222	0.18749	0.18057	0.19415	0.20127	0.17704	0.17254	0.15897	0.1597	0.15389	0.1569
Tangram	0.55466	0.57287	0.57615	0.54124	0.5492	0.56672	0.59072	0.59171	0.61504	0.62822	0.62505	0.58748
			MERFISH (20)
Berglund	0.88645	0.89853	0.90612	0.90138	0.88614	0.86762	0.86246	0.88529	0.88134	0.88521	0.88094	0.86816
CARD	0.69953	0.65619	0.63955	0.62471	0.69688	0.72077	0.76773	0.78868	0.78181	0.78034	0.75324	0.7515
Cell2location	0.30777	0.31768	0.32628	0.33136	0.33064	0.34866	0.30025	0.27153	0.27447	0.25685	0.25614	0.25814
DestVI	0.16971	0.18727	0.18644	0.20032	0.18537	0.21187	0.17629	0.14802	0.15035	0.1484	0.14881	0.15089
DSTG	0.78178	0.77998	0.77875	0.78294	0.7678	0.76338	0.74658	0.76895	0.79791	0.78576	0.78397	0.78793
NMFreg	0.84772	0.84728	0.84334	0.84127	0.82723	0.81793	0.83401	0.83965	0.82532	0.84499	0.83836	0.83499
novoSpaRc	0.51456	0.51592	0.51982	0.56099	0.5249	0.52441	0.47966	0.46832	0.44803	0.4497	0.42345	0.42372
RCTD	0.25474	0.30687	0.30516	0.34298	0.25813	0.28212	0.22997	0.19172	0.19008	0.18817	0.19491	0.19884
SD2	0.67097	0.66533	0.66942	0.67892	0.67907	0.67385	0.66583	0.66658	0.69547	0.68827	0.6831	0.67879
SpaOTsc	0.4576	0.47484	0.47171	0.48994	0.46522	0.45808	0.4655	0.43438	0.44417	0.44895	0.45728	0.46883
SpatialDecon	0.28984	0.31847	0.29535	0.33978	0.3047	0.31655	0.28239	0.24431	0.24415	0.23893	0.24684	0.27442
SpatialDWLS	1	1	1	1	1	1	1	1	1	1	1	1
SpiceMix	1	1	1	1	1	1	1	1	1	1	1	1
SPOTlight	0.51208	0.53714	0.5283	0.52291	0.4881	0.50976	0.51426	0.46417	0.46242	0.46186	0.44691	0.46249
STdeconvolve	1	1	1	1	1	1	1	1	1	1	1	1
stereoscope	0.22127	0.22662	0.22323	0.25743	0.25401	0.26856	0.23624	0.18527	0.18265	0.1798	0.17077	0.1683
STRIDE	0.65931	0.74883	0.74883	0.74883	0.70407	0.65931	0.65931	0.65931	0.65931	0.65931	0.65931	0.65931
Tangram	0.7396	0.71632	0.71733	0.70087	0.74682	0.76541	0.76695	0.80218	0.81739	0.80212	0.78589	0.77888

## Sheet: Supp.Fig 11
	ST_Case1	ST_Case2	10X_Case2	10X_Case3	10X_Case4	Slideseq_11_1	Slideseq_11_2	Slideseq_17_1	Slideseq_17_2	Slideseq_17_3	Slideseq_17_4	stereoseq_1	stereoseq_2	stereoseq_3	zebrafish_5_1	zebrafish_5_2	zebrafish_5_3	zebrafish_10_1	zebrafish_10_2	zebrafish_10_3	zebrafish_15_1	zebrafish_15_2	zebrafish_15_3	zebrafish_full_1	zebrafish_full_2	zebrafish_full_3	zebrafish_18000_1	zebrafish_18000_2	zebrafish_18000_3	zebrafish_9000_1	zebrafish_9000_2	zebrafish_9000_3
Berglund	0.1098	0.0154	0.881	0.8184	-0.0399	0.38	0.01	0	0.39	0.12	0.27	0.72	0.38	0.46	0.0140226	0.006	0.057	0.169935	0.204601	0.61389	0.238792	0.417816	0.609826	0.0140226	0.00550109	0.0569407	0.101825	-0.163585	0.220209	0.0924258	0.0519935	0.112275
CARD	0.0002	0.2342	0.8137	0.7628	0.6123	0.33	0.17	0.08	0.34	0.18	0.2	0.54	-0.05	0.21	0.401652	0.697	0.313	0.561826	0.847891	0.351452	0.611449	0.87945	0.371792	0.401652	0.697083	0.313082	0.371282	0.60936	0.352591	0.319697	0.711877	0.373421
Cell2location	0.1744	0.243	0.8667	0.8052	0.7056	0.42	0.19	0.25	0.43	0.31	0.31	0.81	0.49	0.48	0.0156272	0.005	0.034	-0.0833961	-0.03749	0.00181	-0.07569	-0.08924	0.021235	0.015627	0.005474	0.034052	0.009022	-0.0242367	-0.01468	0.0074332	-0.01219	-0.0022301
DestVI	0.1151	0.0468	0.8615	0.8033	0.2598	-0.22	0.11	-0.02	0.16	-0.21	-0.21	0.56	0.47	0.58	0.401381	0.648	0.297	0.587646	0.821397	0.49994	0.667333	0.807011	0.479316	0.401381	0.648278	0.297155	0.372376	0.56686	0.344176	0.268822	0.627978	0.309256
DSTG	0.1144	-0.0376	0.7156	0.7339	0.5328	0.17	0.05	0.06	0.17	0.12	0.06	0.28	0.47	0.39	0.0597568	0.452	0.196	0.0596358	0.149459	0.228056	0.213045	0.147394	0.242178	0.059757	0.451718	0.195629	0.181273	0.207036	0.296698	0.190702	0.242085	0.23969
NMFreg	0.114	-0.3205	0.7233	0.764	0	0.27	0.11	0.16	0.42	0.14	0.25	0.74	0.49	0.37	0.39	0.632	0.178	0.543345	0.815288	0.152115	0.652128	0.83922	0.169513	0.39	0.631756	0.178105	0.348354	0.570942	0.214234	0.268713	0.608765	0.220729
novoSpaRc	0.103	-0.592	0.078	0.08	0.05	0.21	0.15	0.31	0.36	0.06	0.41	-0.04	0.01	0.33	0.187852	0.378	0.438	0.438303	0.481351	0.358823	0.324205	0.361428	0.434684	0.187852	0.378193	0.43579	0.158939	0.334265	0.486186	0.132051	0.418139	0.500077
RCTD	0.0792	0.2415	0.0127	0.0167	0.0049	0.45	0.16	0.29	0.44	0.32	0.23	0.68	0.56	0.6	0.366699	0.619	0.4	0.535038	0.65437	0.397673	0.577256	0.471017	0.293124	0.366699	0.619487	0.399539	0.351036	0.542052	0.434383	0.28576	0.636515	0.329747
SD2	0.0297	0.0371	0.7712	0.4778	0.5053	0.11	0.04	0.04	0.22	0.08	0.06	0.28	0.54	0.41	0.0713231	0.069	0.308	0.057779	0.232667	0.522476	0.080203	0.189122	0.535474	0.071323	0.068816	0.308279	0.137913	0.322487	-0.18526	0.161769	0.38042	-0.0146432
SpaOTsc	-0.129	0.112	0.704	0.268	0.799	0.12	0.18	0.07	0.11	0.02	0.19	0.25	0.25	0.2	0.196029	0.403	0.189	0.00537817	0.118769	0.258618	0.171515	0.158031	0.451577	0.196029	0.403195	0.189425	0.110384	0.396398	0.237321	0.049389	0.195805	0.350725
SpatialDecon	-0.1645	0.7546	0.0157	0.0174	0.0209	0.41	0.23	0.01	0.58	0.31	0.4	0.75	0.54	0.06	0.398983	0.705	0.415	0.645262	0.895076	0.521583	0.721594	0.900045	0.594377	0.398983	0.704909	0.415295	0.348182	0.637489	0.459869	0.300129	0.724767	0.377361
SpatialDWLS	-0.1678	-0.038	-0.0122	-0.0114	-0.0005	-0.03	-0.09	-0.01	0	-0.01	-0.08	-0.2	0.01	-0.02	0.0524591	-0.102	-0.013	0.00904506	-0.0402	-0.02803	0.183441	NA	-0.0445	0.052459	-0.10247	-0.01281	0.00146	-0.0994728	-0.01329	0.0243359	-0.06945	0.0174071
SpiceMix	-0.0416	-0.0678	0.8672	0.768	-0.0163	-0.03	-0.1	-0.01	-0.02	-0.05	-0.08	0.81	0.39	0.52	0.311505	0.628	-0.122	-0.0330694	0.518508	0.001288	0.447401	0.353601	0.055702	0.311505	0.628227	-0.12193	0.314394	0.437121	-0.12097	0.241536	0.234907	-0.0063127
SPOTlight	0.074	0.1766	0.8856	0.8104	0.5526	0.35	0.19	0.14	0.39	0.19	0.21	0.35	0.46	0.27	0.326192	0.589	0.384	0.498816	0.757492	0.442452	0.633507	0.806048	0.458323	0.326192	0.588562	0.384005	0.288211	0.529101	0.374282	0.220513	0.564113	0.323162
STdeconvolve	-0.0492	-0.0108	0.8507	0.7578	0.6701	0.45	0.15	0.01	0.46	0.12	0.26	0.68	0.54	0.59	-0.0523248	0.603	-0.151	0.224734	0.732971	-0.12694	0.191572	0.694801	0.195536	-0.05232	0.602541	-0.15062	0.106313	0.552188	-0.1414	-0.0095902	0.615339	-0.0511078
stereoscope	0.0954	0.1959	0.8464	0.7038	0.4527	0.4	0.12	0.16	0.38	0.26	0.22	0.7	0.47	0.41	0.307197	0.574	0.427	0.498578	0.744618	0.512561	0.586063	0.698651	0.538047	0.307197	0.573742	0.427109	0.300561	0.497519	0.447635	0.27564	0.550002	0.466802
STRIDE	-0.0445	-0.0787	0.8615	0.8033	0.2598	0.28	0.19	0.09	0.37	0.13	0.23	0.72	0.51	0.4	0.384164	0.612	0.307	0.579308	0.810248	0.379969	0.668192	0.842994	0.326081	0.384164	0.611763	0.306674	0.333106	0.55478	0.348535	0.276105	0.590368	0.296957
Tangram	-0.0485	0.1914	0.7192	0.8008	0.7084	0.39	0.19	0.27	0.5	0.37	0.32	0.52	0.51	0.5	0.366	0.6	0.113	0.547988	0.815371	0.073703	0.6468	0.853892	0.105538	0.366396	0.600447	0.113265	0.307794	0.533584	0.168014	0.192073	0.549548	0.143385

## Sheet: Supp.Fig 19
	C1_N1	C1_N2	C1_N3	C2_N1	C2_N2	C2_N3	C3_N1	C3_N2	C3_N3
Berglund	0.0188913	0.0693051	0.0617231	0.0493773	0.0278491	0.0371839	0.0201097	0.118895	0.107722
CARD	0.814618	0.768579	0.587818	0.838482	0.794387	0.685475	0.839244	0.810545	0.696017
DestVI	0.85097	0.785089	0.730099	0.859879	0.73844	-0.070499	0.89429	0.784227	0.684243
DSTG	0.356216	0.394425	0.136388	0.636934	0.525703	0.258098	0.575775	0.543667	0.36217
NMFreg	0.723327	0.763991	NA	0.537267	0.764191	NA	0.448666	0.794908	NA
novoSpaRc	0.0760245	0.0502358	0.0798383	0.022891	0.0137049	-0.0364596	0.0200589	0.00730519	-0.0368905
RCTD	0.479615	0.707732	0.582481	0.875503	0.748195	0.522174	0.900996	0.812753	0.706649
SD2	0.0634179	0.310612	0.00325357	0.249083	0.482911	0.106899	0.329082	0.64314	0.329491
SpaOTsc	0.70386	0.798624	0.267653	0.629896	0.794643	0.216348	0.600135	0.812279	0.179507
SpatialDecon	0.911404	0.750132	0.657461	0.893699	0.710854	0.486277	0.896761	0.734522	0.593688
SpatialDWLS	-0.0103001	0.0215777	-0.020786	-0.054687	-0.0384645	-0.0045896	0.0177377	-0.0034386	-0.00106757
Spicemix	0.867205	0.768042	-0.0162928	0.247863	-0.077142	-0.0314021	-0.150329	-0.0666038	0.164888
SPOTlight	0.885615	0.810422	0.552572	0.880873	0.807776	0.517684	0.901362	0.820115	0.523336
stereoscope	0.846406	0.703784	0.452673	0.862108	0.783075	0.640062	0.901261	0.791583	0.64021
STRIDE	0.809309	0.680348	0.295131	0.873681	0.819718	0.267978	0.889028	0.809862	0.245899
tangram	0.71923	0.800833	0.708358	0.73625	0.762209	0.662856	0.72953	0.789494	0.678923

[truncated: 2 more sheets: Supp. Fig 20, Supp.Fig21]
